# Supplementary material for: Monitoring Water Absorption and Desorption in Untreated and Consolidated Tuff by a Non-Invasive Graphene-Based Humidity Sensor
Source: Materials (Basel). 2023 Feb 24;16(5):1878. doi: 10.3390/ma16051878 (PMC10004346; doi:10.3390/ma16051878)
Supplement: Supplementary file 1 [file materials-16-01878-s001.zip]

Archive with 1 entries (1 files):
- materials-2229427-supplementary.pdf
